# Supplementary material for: High-Performance Vertical Light-Emitting Transistors Based on ZnO Transistor/Quantum-Dot Light-Emitting Diode Integration and Electron Injection Layer Modification
Source: Micromachines (Basel). 2023 Oct 15;14(10):1933. doi: 10.3390/mi14101933 (PMC10609005; doi:10.3390/mi14101933)
Supplement: Supplementary file 1 [file micromachines-14-01933-s001.zip]

Archive with 1 entries (1 files):
- micromachines-2648713-supplementary.pdf
